# Supplementary material for: The Effects of Dietary Glycerol Fatty Acid Esters on the Production Performance, Serum Biochemistry, and Rumen Microbial Community of Crossbred Simmental Bulls
Source: Animals (Basel). 2025 Jul 25;15(15):2194. doi: 10.3390/ani15152194 (PMC12345482; doi:10.3390/ani15152194)
Supplement: Supplementary file 1 [file animals-15-02194-s001.zip]

Archive with 1 entries (1 files):
- animals-3733865-supplementary.pdf
